# Supplementary material for: Sub-Regional Variation and Characteristics of Cabernet Sauvignon Wines in the Eastern Foothills of the Helan Mountain: A Perspective from Phenolics, Visual Properties and Mouthfeel
Source: Foods. 2023 Mar 3;12(5):1081. doi: 10.3390/foods12051081 (PMC10000446; doi:10.3390/foods12051081)
Supplement: Supplementary file 1 [file foods-12-01081-s001.zip]

Archive with 1 entries (1 files):
- SUPPLEMENTARY INFORMATION.pdf
